# Supplementary material for: Silicone tags as an effective method of monitoring environmental contaminant exposures in a geographically diverse sample of dogs from the Dog Aging Project
Source: Front Vet Sci. 2024 Aug 16;11:1394061. doi: 10.3389/fvets.2024.1394061 (PMC11363705; doi:10.3389/fvets.2024.1394061)
Supplement: Supplementary file 2 [file Table_1.XLSX]

## Sheet: Sheet1
Table S1. Chemical analysis results from silicone dog tags (concentrations reported in ng/g)
Class	alkylOPE	alkylOPE	alkylOPE	alkylOPE	alkylOPE	alkylOPE	alkylOPE	alkylOPE	alkylOPE	alkylOPE	alkylOPE	alkylOPE	alkylOPE	alkylOPE	alkylOPE	BDE	BDE	BDE	BDE	BDE	BDE	BDE	BDE	BFR	BFR	OPE	OPE	OPE	OPE	OPE	OPE	OPE	OPE	OPE	OPE	OPE	OPE	OPE	OPE	OPE	OPE	OPE	OPE	OPE	OPE	Other	PAH	PAH	PAH
Chemical Name	2-Isopropylphenyl diphenyl phosphate	3-Isopropylphenyl diphenyl phosphate	2-tert-butylphenyl diphenyl phosphate	4-Isopropylphenyl dipheynyl phosphate	Bis(2-isopropylphenyl) phenyl phosphate	2,4-Diisopropylphenyl diphenyl phosphate	4-tert-butylphenyl diphenyl phosphate	Bis (3-isopropylphenyl) phenyl phosphate	bis(2-tert-butylphenyl) phenyl phosphate	Bis (4-isopopylphenyl) phenyl phosphate	Tris(3-isopropylphenyl) phosphate	Bis (2,4-diisopropylphenyl) phenyl phosphate	bis(4-tert-butylphenyl) phenyl phosphate	Tris(4-isopropylphenyl) phosphate	Tris(4-tert-butylphenyl) phosphate	2,4,4'-tribromodiphenyl ether	2,2',4,4'-tetrabromodiphenyl ether	2,3',4,4'-tetrabromodiphenyl ether	2,2',4,4',6-pentabromodiphenyl ether	2,2',3,4,4'-pentabromodiphenyl ether	2,2',3,4,4'-pentabromodiphenyl ether	2,2',4,4',5,6'-hexabromodiphenyl ether	2,2',4,4',5,5'-hexabromodiphenyl ether	2-ethyl hexyl-2,3,4,5-tetrabromobenzoate	Bistribromophenoxyethane	Triethyl phosphate	Triisopropyl phosphate	Tripropyl phosphate	Tri-iso-butyl-phosphate	Tri-n-butyl-phosphate	Tris (2-chloro-ethyl) phosphate	Tris (chloroisopropyl) phosphate	bis(2-chloro-1-methylethyl) (2-chloropropyl) phosphate	bis(2-chloropropyl)(2-chloro-1-methylethyl) phosphate	Tripentyl phosphate	Tris (2,4-dichloro-isopropyl) phosphate	Tri-(2-butoxyethyl)-phosphate	Triphenyl phosphate	2-Ethylhexyl diphenyl phosphate	Tris(2-ethylhexyl) phosphate	Isodecyl diphenyl phosphate	Tri-o-cresyl phosphate	Tri-m-cresyl phosphate	Tri-p-cresyl phosphate	Tris(3,5-dimethyl phenyl) phosphate	Lilial	Naphthalene	Acenaphthylene	Acenapthene
Chemical Abbreviation	2IPPDPP	3IPPDPP	2tBPDPP	4IPPDPP	B2IPPPP	24DIPPDPP	4tBPDPP	B3IPPPP	B2tBPPP	B4IPPPP	T3IPPP	B24DIPPPP	B4tBPPP	T4IPPP	T4tBPP	BDE 28	BDE 47	BDE 66	BDE 100	BDE 99	BDE 85	BDE 154	BDE 153	EHTBB	BTBPE	TEP	TiPP	TPrP	TiBP	TnBP	TCEP	TCPP1	TCPP2	TCPP3	TPeP	TDCPP	TBOEP	TPHP	EHDPP	TEHP	isodecylPP	ToCP	TmCP	TpCP	TDMPP	Lilial	Naphthalene	Acenaphthylene	Acenapthene
MDL	0.1	2.5	0.06	2.5	2.5	1.62	0.07	2.5	0.1	0.14	2.5	5.57	2.5	2.5	2.5	0.08	0.08	0.07	0.16	2.5	2.5	2.5	2.5	2.5	5	1.09	0.06	0.06	0.03	5.66	0.95	5.27	0.49	0.1	0.08	0.32	2.5	0.24	0.16	0.57	0.79	4.09	2.5	0.22	2.5	1.17	33.36	0.65	4.34
Breed / Breed Mix	2IPPDPP	3IPPDPP	2tBPDPP	4IPPDPP	B2IPPPP	24DIPPDPP	4tBPDPP	B3IPPPP	B2tBPPP	B4IPPPP	T3IPPP	B24DIPPPP	B4tBPPP	T4IPPP	T4tBPP	BDE 28	BDE 47	BDE 66	BDE 100	BDE 99	BDE 85	BDE 154	BDE 153	EHTBB	BTBPE	TEP	TiPP	TPrP	TiBP	TnBP	TCEP	TCPP1	TCPP2	TCPP3	TPeP	TDCPP	TBOEP	TPHP	EHDPP	TEHP	isodecylPP	ToCP	TmCP	TpCP	TDMPP	Lilial	Naphthalene	Acenaphthylene	Acenapthene
Yorkshire Terrier	24.36	<MDL	<MDL	<MDL	5.22	10.22	2.82	<MDL	<MDL	0.37	<MDL	<MDL	<MDL	<MDL	<MDL	<MDL	19.84	<MDL	2.86	23.64	<MDL	<MDL	<MDL	18.95	<MDL	3.09	<MDL	<MDL	3.86	<MDL	3.45	439.14	77.44	6.84	<MDL	166.54	43.2	37.08	10.84	4.83	8.32	9.19	<MDL	<MDL	<MDL	52.24	<MDL	<MDL	<MDL
Unknown/Unknown	0.54	<MDL	<MDL	<MDL	<MDL	6.52	8.61	<MDL	<MDL	<MDL	<MDL	<MDL	<MDL	<MDL	<MDL	<MDL	6.52	<MDL	<MDL	<MDL	<MDL	<MDL	<MDL	<MDL	<MDL	2.81	<MDL	<MDL	2.3	13.08	6.44	142.67	24.02	1.64	<MDL	<MDL	5.84	31.26	24.61	9.88	4.65	15.11	<MDL	<MDL	<MDL	263.09	<MDL	1.19	<MDL
Golden Retriever	2.14	<MDL	<MDL	<MDL	<MDL	32.19	5.46	<MDL	<MDL	<MDL	<MDL	<MDL	<MDL	<MDL	<MDL	<MDL	1.75	<MDL	<MDL	<MDL	<MDL	<MDL	<MDL	<MDL	<MDL	21.03	<MDL	<MDL	1.97	<MDL	<MDL	164.42	25.66	1.46	<MDL	14.15	47.06	16.93	13.88	3.47	5.01	<MDL	<MDL	<MDL	<MDL	253.08	<MDL	2.1	6.05
Border Collie	10.32	<MDL	<MDL	<MDL	<MDL	5.69	1.78	<MDL	<MDL	<MDL	<MDL	9.46	<MDL	<MDL	<MDL	1.8	105.93	1.08	18.91	112.89	<MDL	<MDL	<MDL	<MDL	<MDL	47.17	<MDL	<MDL	1.77	7.28	<MDL	199.39	32.67	2.7	<MDL	10.21	<MDL	23.68	68.89	1.59	17.97	7.14	<MDL	<MDL	<MDL	10.11	<MDL	1.07	<MDL
Australian Shepherd/Poodle	5.96	<MDL	<MDL	<MDL	<MDL	<MDL	1.23	<MDL	<MDL	<MDL	<MDL	<MDL	<MDL	<MDL	<MDL	<MDL	41.94	<MDL	10.21	63.24	<MDL	<MDL	<MDL	<MDL	<MDL	8.22	<MDL	<MDL	0.82	<MDL	<MDL	78.45	18.87	1.04	<MDL	10	68.26	14.88	17.44	12.68	<MDL	<MDL	<MDL	<MDL	<MDL	18.82	<MDL	<MDL	<MDL
Chihuahua	5.34	<MDL	<MDL	<MDL	<MDL	3.84	14.35	<MDL	<MDL	<MDL	<MDL	23.56	6.66	<MDL	<MDL	<MDL	2.3	<MDL	<MDL	<MDL	<MDL	<MDL	<MDL	5.51	<MDL	<MDL	<MDL	<MDL	9.13	22.75	29.74	720.41	81.71	5.69	<MDL	127.91	<MDL	22.1	294.63	5.43	14.33	6.78	<MDL	<MDL	<MDL	28.41	<MDL	<MDL	<MDL
Labrador Retriever	34.59	<MDL	<MDL	<MDL	<MDL	7.11	1.26	<MDL	<MDL	<MDL	<MDL	<MDL	<MDL	<MDL	<MDL	<MDL	<MDL	<MDL	<MDL	<MDL	<MDL	<MDL	<MDL	301.43	<MDL	48.68	<MDL	<MDL	2.9	13.7	6.46	28.07	4.66	<MDL	<MDL	106.13	49.72	109.27	11.42	7.97	364.1	13.13	<MDL	<MDL	<MDL	42.32	<MDL	<MDL	<MDL
American Pitbull Terrier/Unknown	5.42	<MDL	<MDL	<MDL	<MDL	3.14	13.96	<MDL	<MDL	<MDL	<MDL	<MDL	4.81	<MDL	<MDL	1.75	96.02	0.37	9.37	44.43	<MDL	<MDL	<MDL	<MDL	<MDL	1.43	<MDL	<MDL	14.49	12.02	<MDL	7.51	0.97	<MDL	<MDL	571.09	145.69	19.22	17.37	4.55	3.16	<MDL	<MDL	<MDL	<MDL	10.16	<MDL	1.09	<MDL
Siberian Husky/Alaskan Malamute	60.91	9.07	<MDL	<MDL	15.05	29.89	5.85	<MDL	<MDL	1.19	<MDL	<MDL	7.68	<MDL	<MDL	8.61	605.3	13.66	172.07	1003.16	34.74	73.44	83.78	183.13	<MDL	11.05	<MDL	<MDL	2.67	<MDL	14.26	108.4	21.85	1.97	<MDL	37.43	<MDL	89.72	25.27	6.77	1.84	8.15	8.96	<MDL	<MDL	94.85	<MDL	1.12	<MDL
Shiba Inu	3.8	<MDL	<MDL	<MDL	<MDL	10.35	2.18	<MDL	<MDL	<MDL	<MDL	<MDL	<MDL	<MDL	<MDL	<MDL	0.15	<MDL	<MDL	<MDL	<MDL	<MDL	<MDL	<MDL	<MDL	5.26	<MDL	<MDL	0.81	<MDL	1.86	154.19	23.19	1.46	<MDL	2.99	16.34	33.81	23.76	7.62	243.18	9.21	<MDL	<MDL	<MDL	9.44	<MDL	1.15	<MDL
Great Pyrenees/Golden Retriever	1.04	<MDL	<MDL	<MDL	<MDL	7.24	0.57	<MDL	<MDL	<MDL	<MDL	<MDL	<MDL	<MDL	<MDL	<MDL	5.14	<MDL	<MDL	<MDL	<MDL	<MDL	<MDL	<MDL	<MDL	<MDL	<MDL	<MDL	0.29	<MDL	2.57	1019.59	124.58	9.2	<MDL	11.66	14.73	6.03	6.02	6.56	<MDL	6.15	<MDL	<MDL	<MDL	17.1	<MDL	1	<MDL
Basenji/Unknown	2.83	<MDL	<MDL	<MDL	<MDL	3.15	12.17	<MDL	<MDL	<MDL	<MDL	6.85	<MDL	<MDL	<MDL	<MDL	4.49	<MDL	<MDL	<MDL	<MDL	<MDL	<MDL	<MDL	<MDL	10.09	<MDL	<MDL	1.99	17.02	2.8	37.8	6.93	<MDL	<MDL	18.75	21.06	17.38	7.51	5.74	14.85	9.31	<MDL	<MDL	<MDL	108.6	<MDL	1.3	7.26
German Shepherd Dog/Chow Chow	0.74	<MDL	<MDL	<MDL	<MDL	7.45	0.24	<MDL	<MDL	<MDL	<MDL	<MDL	<MDL	<MDL	<MDL	<MDL	1.54	<MDL	<MDL	<MDL	<MDL	<MDL	<MDL	<MDL	<MDL	68.86	<MDL	<MDL	0.65	42.54	<MDL	172.35	21.57	1.16	<MDL	12.04	34.28	9.18	12.73	33.43	10.22	<MDL	<MDL	<MDL	<MDL	37.74	<MDL	<MDL	<MDL
Poodle (Toy)	4.9	<MDL	<MDL	<MDL	<MDL	6.16	10.72	<MDL	<MDL	<MDL	<MDL	10.33	<MDL	<MDL	<MDL	<MDL	40.14	<MDL	8.91	61.9	<MDL	<MDL	<MDL	<MDL	<MDL	17.08	<MDL	<MDL	2.92	<MDL	<MDL	162.55	27.82	0.33	<MDL	28.8	94.14	40.23	18.97	7.89	73.68	<MDL	<MDL	<MDL	<MDL	2066.32	<MDL	<MDL	<MDL
Spinone Italiano	7.85	<MDL	<MDL	<MDL	<MDL	11.79	5.21	<MDL	<MDL	0.35	<MDL	9.79	<MDL	<MDL	<MDL	<MDL	25.82	<MDL	<MDL	<MDL	<MDL	<MDL	<MDL	<MDL	<MDL	15.53	<MDL	<MDL	28.47	11.66	<MDL	421.22	141.42	19.09	<MDL	60.66	72.83	14.28	12.19	18.63	13.85	16.61	<MDL	<MDL	<MDL	10.47	<MDL	1.14	5.3
Median	5.34	9.07	NA	NA	10.135	7.175	5.21	NA	NA	0.37	NA	9.79	6.66	NA	NA	1.8	13.18	1.08	9.79	62.57	34.74	73.44	83.78	101.04	NA	11.05	NA	NA	2.3	13.39	4.945	162.55	24.02	1.805	NA	23.775	45.13	22.1	17.37	6.77	13.85	9.2	8.96	NA	NA	37.74	NA	1.14	6.05
Detection frequency (%)	100	6.66667	0	0	13.3	93.3	100	0	0	20	0	33.3	20	0	0	20	93.3	20	40	40	6.7	6.7	6.7	26.7	0	86.7	0	0	100	53.3	53.3	100	100	80	0	93.3	80	100	100	100	86.7	66.7	6.7	0	0	100	0	60	20
Reference Data from Controls in V Foundation Study
	alkylOPE	alkylOPE	alkylOPE	alkylOPE	alkylOPE	alkylOPE	alkylOPE	alkylOPE	alkylOPE	alkylOPE	alkylOPE	alkylOPE	alkylOPE	alkylOPE	alkylOPE	BDE	BDE	BDE	BDE	BDE	BDE	BDE	BDE	BFR	BFR	OPE	OPE	OPE	OPE	OPE	OPE	OPE	OPE	OPE	OPE	OPE	OPE	OPE	OPE	OPE	OPE	OPE	OPE	OPE	OPE	Other	PAH	PAH	PAH
Chemical	2IPPDPP	3IPPDPP	2tBPDPP	4IPPDPP	B2IPPPP	24DIPPDPP	4tBPDPP	B3IPPPP	B2tBPPP	B4IPPPP	T3IPPP	B24DIPPPP	B4tBPPP	T4IPPP	T4tBPP	BDE 28	BDE 47	BDE 66	BDE 100	BDE 99	BDE 85	BDE 154	BDE 153	EHTBB	BTBPE	TEP	TiPP	TPrP	TiBP	TnBP	TCEP	TCPP1	TCPP2	TCPP3	TPeP	TDCPP	TBOEP	TPHP	EHDPP	TEHP	isodecylPP	ToCP	TmCP	TpCP	TDMPP	Lilial	Naphthalene	Acenaphthylene	Acenapthene
Control DF	0.53	0.28	0.01	0.74	0.01	0.13	0.86	0	0	0.2	0	0.14	0.11	0	0.07	0.14	0.88	0.12	0.08	0.68	0.03	0.05	0.05	0.29	0	0.01	0	0	0.75	0	0.12	0.91	0.89	0.74	0.04	0.76	0.07	0.92	0.97	0.71	NewAnalyte	0.03	0.16	0.14	0.03	NewAnalyte	0.08	0.24	0.92
Control GM	8.16	NA	NA	0.97	NA	NA	0.72	NA	NA	NA	NA	NA	NA	NA	NA	NA	2.12	NA	NA	0.76	NA	NA	NA	NA	NA	NA	NA	NA	0.97	NA	NA	104.25	17.49	0.55	NA	26.88	NA	27.31	16.42	4.26	NewAnalyte	0	0	0	0	NewAnalyte	NA	NA	2.99
[truncated: 70 more columns]
